# Supplementary material for: The Effects of FemmeBalance Supplement on Symptoms of Premenstrual Syndrome: A Four-Cycle Single-Arm Observational Study of a Novel Nutritional Supplement
Source: Life (Basel). 2025 Sep 17;15(9):1454. doi: 10.3390/life15091454 (PMC12471523; doi:10.3390/life15091454)
Supplement: Supplementary file 1 [file life-15-01454-s001.zip]

Archive with 1 entries (1 files):
- life-3835846-supplementary.pdf
